# Supplementary material for: Independent validation of downscaled climate estimates from a coastal Alaska watershed using local historical weather journals
Source: PeerJ. 2021 Sep 10;9:e12055. doi: 10.7717/peerj.12055 (PMC8436960; doi:10.7717/peerj.12055)
Supplement: Supplemental Information 1 [file peerj-09-12055-s001.csv]

date	cna_precip_mm	AH_Precip_mm	residual
1/1/1926	298	336.55	-38.55
2/1/1926	256	231.902	24.098
3/1/1926	235	228.6	6.4
4/1/1926	233	196.85	36.15
5/1/1926	118	203.2	-85.2
6/1/1926	105	139.7	-34.7
7/1/1926	110	88.9	21.1
8/1/1926	104	44.45	59.55
9/1/1926	184	57.15	126.85
10/1/1926	409	406.4	2.6
11/1/1926	147	184.15	-37.15
12/1/1926	387	368.3	18.7
1/1/1927	75	158.75	-83.75
2/1/1927	136	190.5	-54.5
3/1/1927	187	228.6	-41.6
4/1/1927	110	133.35	-23.35
5/1/1927	88	101.6	-13.6
6/1/1927	48	19.05	28.95
7/1/1927	43	12.7	30.3
8/1/1927	134	95.25	38.75
9/1/1927	322	146.05	175.95
10/1/1927	275	533.4	-258.4
11/1/1927	235	114.3	120.7
12/1/1927	242	177.8	64.2
1/1/1928	303	463.55	-160.55
2/1/1928	186	120.65	65.35
3/1/1928	183	222.25	-39.25
4/1/1928	125	241.3	-116.3
5/1/1928	180	114.3	65.7
6/1/1928	26	12.7	13.3
7/1/1928	121	69.85	51.15
8/1/1928	170	133.35	36.65
9/1/1928	261	139.7	121.3
10/1/1928	299	273.05	25.95
11/1/1928	286	431.8	-145.8
12/1/1928	267	419.1	-152.1
1/1/1929	221	146.05	74.95
2/1/1929	192	95.25	96.75
3/1/1929	179	146.05	32.95
4/1/1929	100	31.75	68.25
5/1/1929	105	76.2	28.8
6/1/1929	82	76.2	5.8
7/1/1929	140	95.25	44.75
8/1/1929	177	165.1	11.9
9/1/1929	188	57.15	130.85
10/1/1929	437	482.6	-45.6
11/1/1929	313	349.25	-36.25
12/1/1929	171	158.75	12.25
1/1/1930	61	50.8	10.2
2/1/1930	327	279.4	47.6
3/1/1930	179	133.35	45.65
4/1/1930	110	88.9	21.1
5/1/1930	72	76.2	-4.2
6/1/1930	94	120.65	-26.65
7/1/1930	108	76.2	31.8
8/1/1930	170	88.9	81.1
9/1/1930	256	196.85	59.15
10/1/1930	350	482.6	-132.6
11/1/1930	377	508	-131
12/1/1930	324	565.15	-241.15
1/1/1931	269	381	-112
2/1/1931	199	203.2	-4.2
3/1/1931	119	50.8	68.2
4/1/1931	191	381	-190
5/1/1931	159	165.1	-6.1
6/1/1931	114	38.1	75.9
7/1/1931
8/1/1931
9/1/1931
10/1/1931	408	457.2	-49.2
11/1/1931	176	31.75	144.25
12/1/1931	168	133.35	34.65
1/1/1932	198	203.2	-5.2
2/1/1932	178	88.9	89.1
3/1/1932	109	82.55	26.45
4/1/1932	55	101.6	-46.6
5/1/1932	92	127	-35
6/1/1932	167	152.4	14.6
7/1/1932	163	165.1	-2.1
8/1/1932
9/1/1932
10/1/1932	215	355.6	-140.6
11/1/1932	256	304.8	-48.8
12/1/1932	112	133.35	-21.35
1/1/1933	148	228.6	-80.6
2/1/1933	129	139.7	-10.7
3/1/1933	77	127	-50
4/1/1933	123	177.8	-54.8
5/1/1933	73	114.3	-41.3
6/1/1933
7/1/1933	83	114.3	-31.3
8/1/1933	256	254	2
9/1/1933	119	69.85	49.15
10/1/1933	228	266.7	-38.7
11/1/1933	354	304.8	49.2
12/1/1933
1/1/1934
2/1/1934
3/1/1934
4/1/1934
5/1/1934
6/1/1934
7/1/1934
8/1/1934
9/1/1934
10/1/1934
11/1/1934
12/1/1934
1/1/1935
2/1/1935
3/1/1935
4/1/1935
5/1/1935
6/1/1935
7/1/1935
8/1/1935
9/1/1935
10/1/1935
11/1/1935
12/1/1935
1/1/1936
2/1/1936
3/1/1936
4/1/1936
5/1/1936
6/1/1936
7/1/1936
8/1/1936
9/1/1936
10/1/1936
11/1/1936
12/1/1936
1/1/1937
2/1/1937
3/1/1937
4/1/1937
5/1/1937
6/1/1937
7/1/1937
8/1/1937
9/1/1937
10/1/1937
11/1/1937
12/1/1937
1/1/1938	278	330.2	-52.2
2/1/1938	276	177.8	98.2
3/1/1938	127	139.7	-12.7
4/1/1938	146	127	19
5/1/1938	165	228.6	-63.6
6/1/1938	173	120.65	52.35
7/1/1938	125	120.65	4.35
8/1/1938	100	25.4	74.6
9/1/1938	363	279.4	83.6
10/1/1938	308	279.4	28.6
11/1/1938	333	209.55	123.45
12/1/1938	346	260.35	85.65
1/1/1939	280	266.7	13.3
2/1/1939	178	127	51
3/1/1939	149	215.9	-66.9
4/1/1939	133	190.5	-57.5
5/1/1939	139	127	12
6/1/1939	79	50.8	28.2
7/1/1939	154	76.2	77.8
8/1/1939	307	215.9	91.1
9/1/1939	316	196.85	119.15
10/1/1939	438	508	-70
11/1/1939	370	469.9	-99.9
12/1/1939	260	520.7	-260.7
1/1/1940	104	114.3	-10.3
2/1/1940	110	88.9	21.1
3/1/1940	169	387.35	-218.35
4/1/1940	112	152.4	-40.4
5/1/1940	181	120.65	60.35
6/1/1940	139	69.85	69.15
7/1/1940	76	57.15	18.85
8/1/1940	344	228.6	115.4
9/1/1940	290	203.2	86.8
10/1/1940	326	431.8	-105.8
11/1/1940	259	241.3	17.7
12/1/1940	215	266.7	-51.7
1/1/1941	203	317.5	-114.5
2/1/1941	55	101.6	-46.6
3/1/1941	132	114.3	17.7
4/1/1941	114	165.1	-51.1
5/1/1941	99	50.8	48.2
6/1/1941	117	76.2	40.8
7/1/1941	131	76.2	54.8
8/1/1941	31	12.7	18.3
9/1/1941	166	114.3	51.7
10/1/1941	410	425.45	-15.45
11/1/1941	286	330.2	-44.2
12/1/1941	172	152.4	19.6
1/1/1942	185	596.9	-411.9
2/1/1942	131	127	4
3/1/1942	139	273.05	-134.05
4/1/1942	110	203.2	-93.2
5/1/1942	56	57.15	-1.15
6/1/1942	73	44.45	28.55
7/1/1942	117	88.9	28.1
8/1/1942	152	44.45	107.55
9/1/1942	242	101.6	140.4
10/1/1942	336	609.6	-273.6
11/1/1942	175	196.85	-21.85
12/1/1942	197	196.85	0.15
1/1/1943	206	209.55	-3.55
2/1/1943	175	209.55	-34.55
3/1/1943	67	50.8	16.2
4/1/1943	179	184.15	-5.15
5/1/1943	108	69.85	38.15
6/1/1943	36	12.7	23.3
7/1/1943	184	107.95	76.05
8/1/1943	276	133.35	142.65
9/1/1943	338	266.7	71.3
10/1/1943	390	495.3	-105.3
11/1/1943	352	552.45	-200.45
12/1/1943	354	495.3	-141.3
1/1/1944	212	419.1	-207.1
2/1/1944	103	82.55	20.45
3/1/1944	172	190.5	-18.5
4/1/1944	115	139.7	-24.7
5/1/1944	168	184.15	-16.15
6/1/1944	80	25.4	54.6
7/1/1944	66	63.5	2.5
8/1/1944	163	107.95	55.05
9/1/1944	142	95.25	46.75
10/1/1944	416	482.6	-66.6
11/1/1944	315	381	-66
12/1/1944	167	215.9	-48.9
1/1/1945
2/1/1945	148	133.35	14.65
3/1/1945	163	323.85	-160.85
4/1/1945	110	83.312	26.688
5/1/1945	51	152.4	-101.4
6/1/1945	120	162.56	-42.56
7/1/1945	214	25.4	188.6
8/1/1945	84	152.4	-68.4
9/1/1945
10/1/1945
11/1/1945
12/1/1945	130	215.9	-85.9
1/1/1946	155	241.3	-86.3
2/1/1946	145	177.8	-32.8
3/1/1946	118	260.35	-142.35
4/1/1946	121	228.6	-107.6
5/1/1946	58	31.75	26.25
6/1/1946
7/1/1946	178	101.6	76.4
8/1/1946	204	146.05	57.95
9/1/1946	217	260.35	-43.35
10/1/1946	360	273.05	86.95
11/1/1946	280	279.4	0.6
12/1/1946	151	152.4	-1.4
1/1/1947	202	95.25	106.75
2/1/1947	81	88.9	-7.9
3/1/1947	176	120.65	55.35
4/1/1947	179	190.5	-11.5
5/1/1947	83	76.2	6.8
6/1/1947	95	57.15	37.85
7/1/1947	59	57.15	1.85
8/1/1947	225	171.45	53.55
9/1/1947	355	184.15	170.85
10/1/1947	221	444.5	-223.5
11/1/1947	258	165.1	92.9
12/1/1947	222	336.55	-114.55
1/1/1948	215	304.8	-89.8
2/1/1948	59	120.65	-61.65
3/1/1948	134	139.7	-5.7
4/1/1948	21	0	21
5/1/1948	123	82.55	40.45
6/1/1948	65	22.352	42.648
7/1/1948	146	79.375	66.625
8/1/1948	103	19.05	83.95
9/1/1948	353	419.1	-66.1
10/1/1948	421	482.6	-61.6
11/1/1948	309	406.4	-97.4
12/1/1948	205	114.3	90.7
1/1/1949	275	266.7	8.3
2/1/1949	151	152.4	-1.4
3/1/1949	92	88.9	3.1
4/1/1949	163	222.25	-59.25
5/1/1949	103	88.9	14.1
6/1/1949	126	139.7	-13.7
7/1/1949	76	44.45	31.55
8/1/1949	119	82.55	36.45
9/1/1949	220	152.4	67.6
10/1/1949	304	400.05	-96.05
11/1/1949	264	323.85	-59.85
12/1/1949
1/1/1950	38	19.05	18.95
2/1/1950	148	247.65	-99.65
3/1/1950	81	177.8	-96.8
4/1/1950	111	152.4	-41.4
5/1/1950	103	133.35	-30.35
6/1/1950	44	19.05	24.95
7/1/1950	163	107.95	55.05
8/1/1950	158	127	31
9/1/1950	233	336.55	-103.55
10/1/1950	119	247.65	-128.65
11/1/1950	98	127	-29
12/1/1950	151	260.35	-109.35
1/1/1951	149	127	22
2/1/1951	110	101.6	8.4
3/1/1951	141	234.95	-93.95
4/1/1951	78	222.25	-144.25
5/1/1951	70	44.45	25.55
6/1/1951	86	69.85	16.15
7/1/1951	52	25.4	26.6
8/1/1951	75	38.1	36.9
9/1/1951	124	107.95	16.05
10/1/1951	169	234.95	-65.95
11/1/1951	161	361.95	-200.95
12/1/1951	112	101.6	10.4
1/1/1952	129	190.5	-61.5
2/1/1952	91	279.4	-188.4
3/1/1952	83	139.7	-56.7
4/1/1952	107	285.75	-178.75
5/1/1952	127	127	0
6/1/1952	76	57.15	18.85
7/1/1952	125	82.55	42.45
8/1/1952	163	114.3	48.7
9/1/1952	305	279.4	25.6
10/1/1952	334	463.55	-129.55
11/1/1952	177	323.85	-146.85
12/1/1952	116	381	-265
1/1/1953	96	127	-31
2/1/1953	231	304.8	-73.8
3/1/1953	141	215.9	-74.9
4/1/1953	82	82.55	-0.55
5/1/1953	129	120.65	8.35
6/1/1953	70	57.15	12.85
7/1/1953	55	38.1	16.9
8/1/1953	174	127	47
9/1/1953	216	209.55	6.45
10/1/1953	342	577.85	-235.85
11/1/1953	148	279.4	-131.4
12/1/1953	267	323.85	-56.85
1/1/1954	85	139.7	-54.7
2/1/1954	239	266.7	-27.7
3/1/1954	69	133.35	-64.35
4/1/1954	84	184.15	-100.15
