# Supplementary material for: Independent validation of downscaled climate estimates from a coastal Alaska watershed using local historical weather journals
Source: PeerJ. 2021 Sep 10;9:e12055. doi: 10.7717/peerj.12055 (PMC8436960; doi:10.7717/peerj.12055)
Supplement: Supplemental Information 2 [file peerj-09-12055-s002.csv]

date	ah_mean_temp	mean_max_c	mean_min_c	ah_c	residual
1/1/1926	39.96551724	5.4	0	4.425287356	0.974712644
2/1/1926	36.30434783	3.4	-2.3	2.391304348	1.008695652
3/1/1926	44.5483871	7.5	0.6	6.971326165	0.528673835
4/1/1926	48.04347826	9.9	2	8.913043478	0.986956522
5/1/1926	54.37931034	13.9	4	12.43295019	1.46704981
6/1/1926	66.74074074	18.6	7.2	19.30041152	-0.70041152
7/1/1926	63.7	17.7	8.4	17.61111111	0.08888889
8/1/1926	64.73076923	17.7	7.7	18.18376068	-0.48376068
9/1/1926	51.09090909	15.1	3.6	10.60606061	4.49393939
10/1/1926	46.51724138	10.3	2.9	8.0651341	2.2348659
11/1/1926	33.5	4.6	-1.3	0.833333333	3.766666667
12/1/1926	32.09677419	1.4	-4.4	0.053763441	1.346236559
1/1/1927	28.74074074	0.6	-5.8	-1.810699588	2.410699588
2/1/1927	34.53571429	3.4	-3.6	1.408730159	1.991269841
3/1/1927	41.64516129	5	-2.1	5.358422939	-0.358422939
4/1/1927	42.09090909	6.2	-3.1	5.606060606	0.593939394
5/1/1927	54.35483871	13.2	2.7	12.41935484	0.78064516
6/1/1927	65.16666667	17.7	6.9	18.42592593	-0.72592593
7/1/1927	67.18518519	18.7	8	19.5473251	-0.8473251
8/1/1927	67.90322581	18.9	7.9	19.94623656	-1.04623656
9/1/1927	57.29166667	14.4	5.2	14.05092593	0.34907407
10/1/1927	47.55172414	8.4	2.1	8.639846743	-0.239846743
11/1/1927	22.56521739	0.8	-6.5	-5.241545894	6.041545894
12/1/1927	25.22222222	-0.9	-7.4	-3.765432099	2.865432099
1/1/1928	33.51724138	1.8	-3.5	0.842911877	0.957088123
2/1/1928	38.64	3.8	-2.4	3.688888889	0.111111111
3/1/1928	37.26086957	4.2	-3.2	2.922705314	1.277294686
4/1/1928	47.37037037	8	-0.5	8.53909465	-0.53909465
5/1/1928	54.37037037	12.6	3.5	12.42798354	0.17201646
6/1/1928	67.16	18.9	6.6	19.53333333	-0.63333333
7/1/1928	64	17.4	8	17.77777778	-0.37777778
8/1/1928	57.85714286	15.7	7.1	14.36507937	1.33492063
9/1/1928	53.4	13.2	5.6	11.88888889	1.31111111
10/1/1928	42.65	8.6	2.4	5.916666667	2.683333333
11/1/1928	39.33333333	5.4	-0.1	4.074074074	1.325925926
12/1/1928	35.44827586	3	-2.5	1.915708812	1.084291188
1/1/1929	34.6	1.6	-4.7	1.444444444	0.155555556
2/1/1929	37.36363636	2	-4.1	2.97979798	-0.97979798
3/1/1929	40.26923077	4	-1.9	4.594017094	-0.594017094
4/1/1929	49.2	7.4	-2.4	9.555555556	-2.155555556
5/1/1929	55.51851852	13	2.4	13.06584362	-0.06584362
6/1/1929	59.47058824	16.2	6	15.26143791	0.93856209
7/1/1929	57.66666667	16.9	7.4	14.25925926	2.64074074
8/1/1929
9/1/1929	56.875	14.5	6	13.81944444	0.68055556
10/1/1929	48.56	9.4	4.1	9.2	0.2
11/1/1929	40.78571429	5.1	0.8	4.880952381	0.219047619
12/1/1929	31	0	-5.4	-0.555555556	0.555555556
1/1/1930	23	-3.2	-10.5	-5	1.8
2/1/1930	32.72727273	0.1	-5.3	0.404040404	-0.304040404
3/1/1930	38.52	3.4	-4	3.622222222	-0.222222222
4/1/1930	45.30769231	8.7	-0.4	7.393162393	1.306837607
5/1/1930	48.73684211	12.1	2.2	9.298245614	2.801754386
6/1/1930	67	16.5	5.4	19.44444444	-2.94444444
7/1/1930	60.84615385	16.4	7.9	16.02564103	0.37435897
8/1/1930	60.8	16.7	8.8	16	0.7
9/1/1930	50.3125	12.8	5.1	10.17361111	2.62638889
10/1/1930	44.89473684	6.7	0.6	7.16374269	-0.46374269
11/1/1930	39.10714286	4.6	-0.9	3.948412698	0.651587302
12/1/1930	38.58064516	5.3	0.1	3.655913978	1.644086022
1/1/1931	37.26666667	4.1	-0.8	2.925925926	1.174074074
2/1/1931	40.76	3.5	-1.8	4.866666667	-1.366666667
3/1/1931	37.73913043	3.2	-3.9	3.188405797	0.011594203
4/1/1931	45.13043478	9.8	0.8	7.29468599	2.50531401
5/1/1931	51.24	11.8	3.7	10.68888889	1.11111111
6/1/1931	63.26666667	16.8	6.5	17.37037037	-0.57037037
7/1/1931	57.66666667	17.2	7.8	14.25925926	2.94074074
8/1/1931
9/1/1931
10/1/1931	43.80769231	8.5	2.6	6.55982906	1.94017094
11/1/1931	34.07692308	1.1	-4.2	1.153846154	-0.053846154
12/1/1931	28.73333333	0.7	-3.8	-1.814814815	2.514814815
1/1/1932	29.25	-1.6	-6.6	-1.527777778	-0.072222222
2/1/1932	25.5	-1.8	-7.7	-3.611111111	1.811111111
3/1/1932	31.4	2.9	-3.1	-0.333333333	3.233333333
4/1/1932	47.62068966	9.6	0	8.67816092	0.92183908
5/1/1932	54.92307692	12.4	3.1	12.73504274	-0.33504274
6/1/1932	53.53571429	13.2	5.3	11.96428571	1.23571429
7/1/1932	60.12903226	15	7.2	15.62724014	-0.62724014
8/1/1932	63.76470588	16.6	7.9	17.64705882	-1.04705882
9/1/1932	53.5	11.7	5.2	11.94444444	-0.24444444
10/1/1932	46.34482759	8.6	2.7	7.969348659	0.630651341
11/1/1932	32.5	1.4	-3.6	0.277777778	1.122222222
12/1/1932	24.96774194	-2.3	-7.9	-3.906810036	1.606810036
1/1/1933	24.10344828	-2.9	-8.8	-4.38697318	1.48697318
2/1/1933	33.05555556	-0.6	-6.5	0.586419753	-1.186419753
3/1/1933	33.58333333	3.1	-4.5	0.87962963	2.22037037
4/1/1933	44.24137931	6.8	-1.1	6.800766284	-0.000766284
5/1/1933	56.21428571	12.9	2.8	13.45238095	-0.55238095
6/1/1933
7/1/1933
8/1/1933
9/1/1933
10/1/1933
11/1/1933
12/1/1933
1/1/1934
2/1/1934
3/1/1934
4/1/1934
5/1/1934
6/1/1934
7/1/1934
8/1/1934
9/1/1934
10/1/1934
11/1/1934
12/1/1934
1/1/1935
2/1/1935
3/1/1935
4/1/1935
5/1/1935
6/1/1935
7/1/1935
8/1/1935
9/1/1935
10/1/1935
11/1/1935
12/1/1935
1/1/1936
2/1/1936
3/1/1936
4/1/1936
5/1/1936
6/1/1936
7/1/1936
8/1/1936
9/1/1936
10/1/1936
11/1/1936
12/1/1936
1/1/1937
2/1/1937
3/1/1937
4/1/1937
5/1/1937
6/1/1937
7/1/1937
8/1/1937
9/1/1937
10/1/1937
11/1/1937
12/1/1937
1/1/1938	28.7	0.6	-4.4	-1.833333333	2.433333333
2/1/1938	24.12	-2.1	-8.3	-4.377777778	2.277777778
3/1/1938	38.2	5	-2.9	3.444444444	1.555555556
4/1/1938	46.48148148	8.8	0.2	8.04526749	0.75473251
5/1/1938	50.89655172	12.3	3.4	10.49808429	1.80191571
6/1/1938	54.34482759	14.9	6	12.4137931	2.4862069
7/1/1938	58.57142857	16.3	7.3	14.76190476	1.53809524
8/1/1938	61.33333333	16.8	7.5	16.2962963	0.5037037
9/1/1938	56.2	14.4	7.8	13.44444444	0.95555556
10/1/1938	47.62962963	10	4.7	8.683127572	1.316872428
11/1/1938	37.46428571	3.4	-0.8	3.035714286	0.364285714
12/1/1938	32.51612903	1.2	-3	0.286738351	0.913261649
1/1/1939	33.55172414	0.9	-2.9	0.862068966	0.037931034
2/1/1939	28.78571429	-1.9	-6.9	-1.785714286	-0.114285714
3/1/1939	37.05882353	2.4	-4.1	2.810457516	-0.410457516
4/1/1939	44.25	6.4	-0.4	6.805555556	-0.405555556
5/1/1939	52.16666667	11.7	3	11.2037037	0.4962963
6/1/1939	57	16.2	5.9	13.88888889	2.31111111
7/1/1939	61.92	16.5	8.3	16.62222222	-0.12222222
8/1/1939	58	14.4	7.7	14.44444444	-0.04444444
9/1/1939	53.6	11.6	5.6	12	-0.4
10/1/1939	48.66666667	6.2	1.5	9.259259259	-3.059259259
11/1/1939	37.57142857	3.8	-0.7	3.095238095	0.704761905
12/1/1939	38.25806452	4	-0.1	3.476702509	0.523297491
1/1/1940	31.10344828	0.8	-4	-0.498084291	1.298084291
2/1/1940	37.17647059	1.4	-4.4	2.875816993	-1.475816993
3/1/1940	39.09090909	4.6	-2.3	3.939393939	0.660606061
4/1/1940	52.16	10.5	1	11.2	-0.7
5/1/1940	56.48275862	13.7	4	13.60153257	0.09846743
6/1/1940	57.6	15.7	6.6	14.22222222	1.47777778
7/1/1940	63.51724138	18.1	8.9	17.50957854	0.59042146
8/1/1940	58.06666667	15.4	8.4	14.48148148	0.91851852
9/1/1940	56.08333333	13.6	6.8	13.37962963	0.22037037
10/1/1940	47.21428571	9.2	3.9	8.452380952	0.747619048
11/1/1940	32.8	2.3	-3.2	0.444444444	1.855555556
12/1/1940	31.4	2	-2.6	-0.333333333	2.333333333
1/1/1941	29.51724138	0.4	-5.4	-1.379310345	1.779310345
2/1/1941	36.25	3.3	-3.7	2.361111111	0.938888889
3/1/1941	43.33333333	6.7	-0.6	6.296296296	0.403703704
4/1/1941	50.85714286	10.2	1.9	10.47619048	-0.27619048
5/1/1941	56.38709677	13.4	3.5	13.5483871	-0.1483871
6/1/1941	62.59259259	16.6	7.5	16.99588477	-0.39588477
7/1/1941	63	16.4	8.9	17.22222222	-0.82222222
8/1/1941	68	18.6	8.2	20	-1.4
9/1/1941	57.28	13.9	4.6	14.04444444	-0.14444444
10/1/1941	46.4137931	8.1	2.7	8.007662835	0.092337165
11/1/1941	33.76923077	3.3	-1.9	0.982905983	2.317094017
12/1/1941	27.85185185	0	-5.2	-2.304526749	2.304526749
1/1/1942	36.06896552	3.9	-1.5	2.260536398	1.639463602
2/1/1942	36.19047619	3.2	-2.5	2.328042328	0.871957672
3/1/1942	34.21052632	4	-2.6	1.228070175	2.771929825
4/1/1942	46.91666667	8.9	1	8.287037037	0.612962963
5/1/1942	60.12903226	15.4	5.1	15.62724014	-0.22724014
6/1/1942	61.06666667	17	6.8	16.14814815	0.85185185
7/1/1942	64.4516129	17.5	8.3	18.02867384	-0.52867384
8/1/1942	64.35714286	17	8.5	17.97619048	-0.97619048
9/1/1942	60.53846154	14.8	6.2	15.85470085	-1.05470085
10/1/1942	47.72413793	9.2	3.8	8.735632184	0.464367816
11/1/1942	31.84	1	-4.1	-0.088888889	1.088888889
12/1/1942	22.13793103	-2.7	-8.3	-5.478927203	2.778927203
1/1/1943	25	-3	-9.4	-3.888888889	0.888888889
2/1/1943	28.60869565	1.2	-4.6	-1.884057971	3.084057971
3/1/1943	35.5	3.5	-4.8	1.944444444	1.555555556
4/1/1943	43.81818182	8.9	0.7	6.565656566	2.334343434
5/1/1943	53.14285714	12.1	2.8	11.74603175	0.35396825
6/1/1943	61.06666667	15.5	6.5	16.14814815	-0.64814815
7/1/1943	58.64516129	15.1	8.1	14.80286738	0.29713262
8/1/1943	59.18518519	15.5	8.1	15.10288066	0.39711934
9/1/1943	54.16	12.8	6.3	12.31111111	0.48888889
10/1/1943	48	9.5	2.9	8.888888889	0.611111111
11/1/1943	41.55555556	6.6	1.7	5.308641975	1.291358025
12/1/1943	37.80645161	4.7	0.1	3.225806452	1.474193548
1/1/1944	35.24137931	3.3	-1	1.800766284	1.499233716
2/1/1944	34.08333333	2.4	-3.6	1.157407407	1.242592593
3/1/1944	34.77777778	3.4	-2.7	1.543209877	1.856790123
4/1/1944	44.21428571	7.5	0.5	6.785714286	0.714285714
5/1/1944	50.64516129	11.4	3.9	10.35842294	1.04157706
6/1/1944	61.8	16.3	7.3	16.55555556	-0.25555556
7/1/1944	62.25806452	16.3	8.6	16.81003584	-0.51003584
8/1/1944	59.76	15.8	8.6	15.42222222	0.37777778
9/1/1944	56.08	13.9	6.2	13.37777778	0.52222222
10/1/1944	48.42857143	9.9	4.7	9.126984127	0.773015873
11/1/1944	37.83333333	4.2	-0.4	3.240740741	0.959259259
12/1/1944	32.4	2.3	-2.5	0.222222222	2.077777778
1/1/1945
2/1/1945	33.33333333	2.3	-3	0.740740741	1.559259259
3/1/1945	38.04	3.9	-1.4	3.355555556	0.544444444
4/1/1945	43.5	6.1	-0.6	6.388888889	-0.288888889
5/1/1945	61.63636364	13.8	3.4	16.46464646	-2.66464646
6/1/1945
7/1/1945
8/1/1945
9/1/1945
10/1/1945
11/1/1945
12/1/1945	30.91666667	0.5	-3.8	-0.601851852	1.101851852
1/1/1946	31.73913043	1.6	-2.5	-0.144927536	1.744927536
2/1/1946	33	2.2	-2.4	0.555555556	1.644444444
3/1/1946	35	3.7	-1.8	1.666666667	2.033333333
4/1/1946	40.46153846	7.3	0.6	4.700854701	2.599145299
5/1/1946	56.20689655	13.8	3.8	13.44827586	0.35172414
6/1/1946	64.2	17.5	7.5	17.88888889	-0.38888889
7/1/1946	60.57142857	15.9	8.9	15.87301587	0.02698413
8/1/1946	58.2962963	14.9	8.2	14.6090535	0.2909465
9/1/1946	56	13.2	5.9	13.33333333	-0.13333333
10/1/1946	43.61538462	7.1	2.1	6.452991453	0.647008547
11/1/1946	35.46666667	1.6	-3.6	1.925925926	-0.325925926
12/1/1946	23.04347826	-1.8	-7.2	-4.975845411	3.175845411
1/1/1947	25.9	-1.8	-6.9	-3.388888889	1.588888889
2/1/1947	31	-0.4	-6.4	-0.555555556	0.155555556
3/1/1947	39	5.2	-1	3.888888889	1.311111111
4/1/1947	42.94736842	6.8	0.8	6.081871345	0.718128655
5/1/1947	59.04761905	12.8	3.8	15.02645503	-2.22645503
6/1/1947	61.86206897	15.5	7.1	16.59003831	-1.09003831
7/1/1947	65.26666667	17.3	9.1	18.48148148	-1.18148148
8/1/1947	60.96551724	16.1	8.4	16.09195402	0.00804598
9/1/1947	55.5	12.7	6.9	13.05555556	-0.35555556
10/1/1947	46.38461538	8.9	3.8	7.991452991	0.908547009
11/1/1947	39.30769231	4.7	0.6	4.05982906	0.64017094
12/1/1947	34.35714286	3	-1	1.30952381	1.69047619
1/1/1948	31.57142857	2.5	-1.4	-0.238095238	2.738095238
2/1/1948	25.57142857	-1.8	-8.1	-3.571428571	1.771428571
3/1/1948	34.2	1.9	-4.3	1.222222222	0.677777778
4/1/1948	24	6	-1.5	-4.444444444	10.44444444
5/1/1948	56.31578947	12.7	4.2	13.50877193	-0.80877193
6/1/1948	63.12	17.2	7.6	17.28888889	-0.08888889
7/1/1948	63.93548387	17	9.1	17.74193548	-0.74193548
8/1/1948	63.71428571	16.5	8	17.61904762	-1.11904762
9/1/1948	54.90909091	12.8	5.8	12.72727273	0.07272727
10/1/1948	45.5	8.2	3.3	7.5	0.7
11/1/1948	33.38461538	2.7	-1.5	0.769230769	1.930769231
12/1/1948	22.32142857	-2.9	-7.6	-5.376984127	2.476984127
1/1/1949	27.75	0.4	-5.4	-2.361111111	2.761111111
2/1/1949	23.33333333	-2.7	-10.1	-4.814814815	2.114814815
3/1/1949	39.33333333	5.7	-1.5	4.074074074	1.625925926
4/1/1949	41.375	7.2	0.9	5.208333333	1.991666667
5/1/1949	51.91666667	12	2.7	11.06481481	0.93518519
6/1/1949	54.48275862	13	5.4	12.49042146	0.50957854
7/1/1949	58.82758621	15.3	7.8	14.90421456	0.39578544
8/1/1949	61.35483871	16.3	7.5	16.30824373	-0.00824373
9/1/1949	57.42857143	13.9	7.1	14.12698413	-0.22698413
10/1/1949	45.4	8.2	2.7	7.444444444	0.755555556
11/1/1949	41.84615385	6.8	2.4	5.47008547	1.32991453
12/1/1949		-2.4	-7.1
1/1/1950	18.8	-6.3	-13.6	-7.333333333	1.033333333
2/1/1950	23.88235294	-1	-6.2	-4.509803922	3.509803922
3/1/1950	36	4	-2.6	2.222222222	1.777777778
4/1/1950	44	5.9	-0.6	6.666666667	-0.766666667
5/1/1950	47.92307692	10	2.9	8.846153846	1.153846154
6/1/1950	65.53846154	17.7	7.4	18.63247863	-0.93247863
7/1/1950	60.60869565	15.5	8.5	15.89371981	-0.39371981
8/1/1950	63.5483871	17.4	8.5	17.52688172	-0.12688172
9/1/1950	54.68	12.9	6.3	12.6	0.3
10/1/1950	43.4	7.5	1.3	6.333333333	1.166666667
11/1/1950	27.52941176	-1.5	-6.3	-2.483660131	0.983660131
12/1/1950	32.58333333	1.2	-3.3	0.324074074	0.875925926
1/1/1951	20.1	-3.1	-8.5	-6.611111111	3.511111111
2/1/1951	31.33333333	-1	-7.2	-0.37037037	-0.62962963
3/1/1951	34.22222222	0.2	-5.7	1.234567901	-1.034567901
4/1/1951	38.2	7.1	0.2	3.444444444	3.655555556
5/1/1951	54.46153846	11.2	3.6	12.47863248	-1.27863248
6/1/1951	59.78571429	14.7	6.6	15.43650794	-0.73650794
7/1/1951	69.51612903	19.4	9.4	20.84229391	-1.44229391
8/1/1951	63.93333333	16.2	8.6	17.74074074	-1.54074074
9/1/1951	60.07692308	14.2	6	15.5982906	-1.3982906
10/1/1951	47.53846154	6.6	0.5	8.632478632	-2.032478632
11/1/1951	34.7826087	2.9	-2	1.54589372	1.35410628
12/1/1951	25.38461538	-1.4	-6.9	-3.675213675	2.275213675
1/1/1952	19.30434783	-4.5	-10.9	-7.053140097	2.553140097
2/1/1952	34	1.7	-3.7	1.111111111	0.588888889
3/1/1952	36.375	3.3	-3.1	2.430555556	0.869444444
4/1/1952	40.22222222	6.4	-0.2	4.567901235	1.832098765
5/1/1952	49.82608696	10.3	3.2	9.903381643	0.396618357
6/1/1952	59.33333333	15.2	6.1	15.18518519	0.01481481
7/1/1952	62	16.9	8.6	16.66666667	0.23333333
8/1/1952	61.33333333	16.5	8.8	16.2962963	0.2037037
9/1/1952	53.79310345	12.8	6.7	12.10727969	0.69272031
10/1/1952	48.42857143	10.2	4.9	9.126984127	1.073015873
11/1/1952	39.28	5.5	1.2	4.044444444	1.455555556
12/1/1952	32.78571429	3	-1.6	0.436507937	2.563492063
1/1/1953	23	-3.7	-8.3	-5	1.3
2/1/1953	34.4	3.3	-1.4	1.333333333	1.966666667
3/1/1953	33.33333333	3.4	-2.7	0.740740741	2.659259259
4/1/1953	48	9.3	0.2	8.888888889	0.411111111
5/1/1953	56.23076923	13.2	3.9	13.46153846	-0.26153846
6/1/1953	64.53333333	17.6	7.7	18.07407407	-0.47407407
7/1/1953	65.16129032	17.8	9.6	18.42293907	-0.62293907
8/1/1953	61.16666667	16.7	9	16.2037037	0.4962963
9/1/1953	53.9	12.6	6.4	12.16666667	0.43333333
10/1/1953	46.21428571	9	3.7	7.896825397	1.103174603
11/1/1953	36.48	4.2	-0.5	2.488888889	1.711111111
12/1/1953	33.2	2.7	-1.5	0.666666667	2.033333333
1/1/1954	22.53846154	-2.2	-8.5	-5.256410256	3.056410256
2/1/1954	29.9047619	0.2	-6.3	-1.164021164	1.364021164
3/1/1954	38.18181818	4	-4.4	3.434343434	0.565656566
4/1/1954	36.5	5.7	-3.4	2.5	3.2
5/1/1954
