# Supplementary material for: Independent validation of downscaled climate estimates from a coastal Alaska watershed using local historical weather journals
Source: PeerJ. 2021 Sep 10;9:e12055. doi: 10.7717/peerj.12055 (PMC8436960; doi:10.7717/peerj.12055)
Supplement: Supplemental Information 3 [file peerj-09-12055-s003.csv]

year	Annual_Precip_in_CNA	Annual_Precip_in_AH	O-S1	O-S15	aug_50	aug_95_AH	aug_95_CNA	aug_95_m_ah	aug_95_m_cna
1926	101.7716535	97.88	946	330	58.27161986	15.29801616	16.13549707	0.433187489	0.456902083
1927	74.56692913	75.25	761	252	43.05537029	10.67925268	10.54695774	0.302399906	0.298653766
1928	94.72440945	104	995	351	62.48470384	16.62038371	14.62782976	0.470632414	0.414210102
1929	90.7480315	74	750	248	42.23320608	10.43749384	13.79494399	0.295554123	0.390625626
1930	95.59055118	105	1003	354	63.17674195	16.83923055	14.81097775	0.476829408	0.419396227
1931	94.09448819	72.25	736	242	41.08570175	10.10154526	14.4950164	0.286041208	0.410449282
1932	73.30708661	67.5	695	226	37.99242237	9.204807884	10.30412215	0.260648673	0.291777493
1933	68.66141732	70.75	723	237	40.10545792	9.815954133	9.421993917	0.277954244	0.266798638
1934
1935
1936
1937
1938	107.8740157	90.5	887	304	53.24402233	13.74342823	17.47244974	0.389166876	0.49476001
1939	110.2755906	116.75	1095	394	71.38073602	19.46689286	18.00635468	0.551235817	0.509878371
1940	91.49606299	93	907	313	54.94045047	14.2650291	13.95062169	0.403936829	0.395033886
1941	75.47244094	76.25	769	256	43.71458978	10.87372495	10.72242973	0.307906695	0.303622532
1942	75.31496063	100	963	337	59.72667556	15.75275328	10.69185707	0.446064088	0.302756819
1943	104.9212598	109.75	1040	370	66.47738922	17.88913997	16.82197066	0.506559252	0.476340667
1944	83.42519685	94	915	316	55.62096273	14.47512248	12.29616829	0.409885954	0.348185425
1945
1946	79.40944882	84.75	840	285	49.36931993	12.56387048	11.49427924	0.355765835	0.32547867
1947	84.88188976	78.25	786	263	45.03693478	11.26547667	12.59060591	0.318999764	0.356522891
1948	84.84251969	86.255	852	290	50.37975462	12.86985285	12.58262359	0.36443021	0.356296859
1949	82.20472441	77.25	778	259	44.37511607	11.06913552	12.05092452	0.313440054	0.34124096
1950	56.96850394	77	775	258	44.20986278	11.02019533	7.299771445	0.312054236	0.206704557
1951	52.24409449	65.75	680	220	36.86093598	8.880143241	6.485050049	0.251455281	0.183634434
1952	72.16535433	107.25	1021	362	64.73745699	17.33443064	10.0853708	0.490851781	0.285583203
1953	76.81102362	97	939	327	57.66902492	15.110312	10.98323985	0.427872349	0.311007783
													Row Labels	Sum of total
													1926	97.88
													1927	75.25
													1928	104
													1929	74
													1930	105
													1931	72.5
													1932	67.5
													1933	70.75
													1938	90.5
													1939	116.75
													1940	93
													1941	76.25
													1942	100
													1943	109.75
													1944	94
													1945	49.18
													1946	84.75
													1947	78.25
													1948	86.255
													1949	77.25
													1950	77
													1951	65.75
													1952	107.25
													1953	97
													Grand Total	2069.815
