# Supplementary material for: Independent validation of downscaled climate estimates from a coastal Alaska watershed using local historical weather journals
Source: PeerJ. 2021 Sep 10;9:e12055. doi: 10.7717/peerj.12055 (PMC8436960; doi:10.7717/peerj.12055)
Supplement: Supplemental Information 4 — Recreate Figs. 3, 4 and 5 [file peerj-09-12055-s004.r]

library(ggplot2)
##
mp<-read.csv("AH_Journal_Data_MonthlyPrecip.csv", fileEncoding="UTF-8-BOM")
str(mp)
mp$date <- as.Date(mp$date , "%m/%d/%Y")
str(mp$date)

p<- ggplot() + 
  geom_line(data = mp, aes(x = mp$date, y = mp$cna_precip_mm), color = "#f03b20", size=1.0) +
  geom_line(data = mp, aes(x = mp$date, y = mp$AH_Precip_mm), color =  "#41b6c4", size=1.0) +
  xlab("\nDate") +
  ylab("Monthly precipitation (mm)\n") + 
  ylim(0,610) +
  scale_x_date(date_breaks = "5 year",
               date_labels = "%Y") +
  theme_classic(base_size = 18)
p
p +theme(axis.text=element_text(size=18, face="bold"),
         axis.title=element_text(size=18,face="bold"))

##
mp$season <- factor(mp$season, levels=c("DJF", "MAM", "JJA", "SON"))
p1 <- ggplot(mp, aes(x=season, y=mp$residual)) + 
  geom_boxplot() +
  theme_classic(base_size = 18) +
  xlab("\nSeason") +
  ylab("Average precipitation residuals (ClimateNA - Hasselborg)\n") 

p1 +theme(axis.text=element_text(size=18, face="bold"),
         axis.title=element_text(size=18,face="bold"))
p1

##

j<-ggplot() + 
  geom_point(data = na.omit(mp), aes(x = date, y = residual), size=2.2) +
  geom_smooth(data = na.omit(mp), aes(x = date, y = residual), se=FALSE, span = 3.2) +
  geom_hline(yintercept=c(0), linetype="dotted") +  
  xlab("\nDate") +
  ylab("Monthly precipitation residuals (ClimateNA - Hasselborg)\n") + 
  scale_x_date(date_breaks = "5 year",
               date_labels = "%Y") +
  theme_classic(base_size = 18)  
j +theme(axis.text=element_text(size=18, face="bold"),
             axis.title=element_text(size=18,face="bold"))

##


##
mt<-read.csv("AH_Journal_Data_Temp.csv", fileEncoding = "UTF-8-BOM")
mt2<- na.omit(mt)
mt$date <-as.Date(mt$date , "%m/%d/%Y")
mt$date

t<- ggplot() + 
  geom_line(data = mt, aes(x = mt$date, y = mt$mean_max_c), color = "#f03b20", size=1.0) +
  geom_line(data = mt, aes(x = mt$date, y = mt$ah_c), color =  "#41b6c4", size=1.0) +
  xlab("\nDate") +
  ylab("Mean monthly temperature (�C)\n") + 
  ylim(-10, 30) +
  scale_x_date(date_breaks = "5 year",
               date_labels = "%Y") +
  theme(text = element_text(size=15),
        axis.text.x = element_text(angle=90, hjust=5)) +
  theme_classic(base_size = 18) 
t +theme(axis.text=element_text(size=18, face="bold"),
           axis.title=element_text(size=18,face="bold"))

##
mt2$season <- factor(mt2$season, levels=c("DJF", "MAM", "JJA", "SON"))
t2 <- ggplot(mt2, aes(x=season, y=residual)) + 
  geom_boxplot() +
  theme_classic(base_size = 18) +
  xlab("\nSeason") +
  ylab("Average temperature residuals (ClimateNA - Hasselborg)\n") 

t2 +theme(axis.text=element_text(size=18, face="bold"),
         axis.title=element_text(size=18,face="bold"))
t2
##
t3<-ggplot() + 
  geom_point(data = na.omit(mt), aes(x = date, y = residual), size=2.2) +
  geom_smooth(data = na.omit(mt), aes(x = date, y = residual), se=FALSE, span = 3.2) +
  geom_hline(yintercept=c(0), linetype="dotted") +  
  xlab("\nDate") +
  ylab("Monthly temperature residuals (ClimateNA - Hasselborg)\n") + 
  scale_x_date(date_breaks = "5 year",
               date_labels = "%Y") +
  theme_classic(base_size = 18)  
t3 +theme(axis.text=element_text(size=18, face="bold"),
            axis.title=element_text(size=18,face="bold"))

##
aug<-read.csv("AH_Journal_Data_aug95.csv", fileEncoding = "UTF-8-BOM")
aug1 <- ggplot() + 
  geom_line(data = aug, aes(x = aug$year, y = aug$aug_95_m_ah), color = "#41b6c4", size=2.0) +
  geom_line(data = aug, aes(x = aug$year, y = aug$aug_95_m_cna), color =  "#f03b20", size=2.0) +
  xlab("\nYear") +
  ylab(expression ("95% low duration flow in August"~(m^3/s))) + 
  ylim(0, 0.6) +
  theme(text = element_text(size=20),
        axis.text.x = element_text(angle=90, hjust=1)) +
  theme_classic(base_size = 18)
aug1 + theme(axis.text=element_text(size=18, face="bold"),
             axis.title.x=element_text(size=18,face="bold"), 
             axis.title.y=element_text(size=18, face="bold", vjust= 3.5))
##

corr1 <- cor.test(x=mp$cna_precip_mm, y=mp$AH_Precip_mm, method = 'spearman')
corr1
corr2 <-cor.test(x=mt$ah_mean_temp, y=mt$mean_max_c, method = 'spearman')
corr2
corr3 <-cor.test(x=aug$aug_95_AH, y=aug$aug_95_CNA, method = 'spearman')
corr3

##

avg <- read.csv("avg_residual_s.csv", fileEncoding = "UTF-8-BOM")
avg$season <- factor(avg$season, levels=c("DJF", "MAM", "JJA", "SON"))
as.numeric(avg$stdev)
as.numeric(avg$avg)
avg$stdev
a <- ggplot() +
  geom_point(data = avg, aes(x=season, y=avg), color = "forestgreen", size=6.0) +
  theme(text = element_text(size=18),
        axis.text.x = element_text(angle=90, hjust=5)) +
  theme_classic(base_size = 18) +
  xlab("\nMeteorological Season") +
  ylab("Average precipitation residual\n") +
  geom_errorbar( aes(x=avg$season, ymin = avg$avg-avg$stdev, ymax=avg$avg+avg$stdev, width=-.1), colour="forestgreen", size=1.5)
a +theme(axis.text=element_text(size=18, face="bold"),
           axis.title=element_text(size=18,face="bold"))

avg2 <- read.csv("tempavg.csv", fileEncoding = "UTF-8-BOM")
avg2$season <- factor(avg2$season, levels=c("DJF", "MAM", "JJA", "SON"))
as.numeric(avg2$stdev)
as.numeric(avg2$avg)
avg2$stdev
a2 <- ggplot() +
  geom_point(data = avg2, aes(x=season, y=avg), color = "forestgreen", size=6.0) +
  theme(text = element_text(size=18),
        axis.text.x = element_text(angle=90, hjust=5)) +
  theme_classic(base_size = 18) +
  xlab("\nMeteorological Season") +
  ylab("Average temperature residual\n") +
  geom_errorbar( aes(x=avg$season, ymin = avg2$avg-avg2$stdev, ymax=avg2$avg+avg2$stdev, width=-.1), colour="forestgreen", size=1.5)
a2 +theme(axis.text=element_text(size=18, face="bold"),
         axis.title=element_text(size=18,face="bold"))


library(ggpubr)
ggarrange(p, t, 
          labels = c("A", "B"),
          hjust = c(-10, -10),
          ncol = 1, nrow = 2)
ggarrange(j, t2, 
          labels = c("A", "B"),
          hjust = c(-10, -10),
          ncol = 2, nrow = 1)
ggarrange(a, a2, 
          labels = c("A", "B"),
          hjust = c(-10, -10),
          ncol = 2, nrow = 1)
ggarrange(p1, t2, 
          labels = c("A", "B"),
          hjust = c(-10, -10),
          ncol = 2, nrow = 1)
ggarrange(j, p1, 
          labels = c("A", "B"),
          hjust = c(-10, -10),
          ncol = 2, nrow = 1)
ggarrange(t, t3, 
          labels = c("A", "B"),
          hjust = c(-10, -10),
          ncol = 1, nrow = 2)
ggarrange(p, j, 
          labels = c("A", "B"),
          hjust = c(-10, -10),
          ncol = 1, nrow = 2)
